# Supplementary material for: Effectiveness of acute in-hospital physiotherapy with knee-extension strength training in reducing strength deficits in patients with a hip fracture: A randomised controlled trial
Source: PLoS One. 2017 Jun 29;12(6):e0179867. doi: 10.1371/journal.pone.0179867 (PMC5491058; doi:10.1371/journal.pone.0179867)
Supplement: S2 Table — (XLSX) [file pone.0179867.s002.xlsx]

## Sheet: Ark1
Legend for the Dataset Table
Group: 1 = patients who performed PT without strength training (CON)
Group: 2 = patients who performed PT with strength training (ST)
Deviation from protocol: 0 = No deviation; 1 = Lost to follow up; 2 = Partial test or treatment
Gender: 0 = Male 1 =Female
Fracture type: 0 = Femoral neck 1 = Trochanteric
Fall history: 1 = Fall in own home; 2 = Fall in the street; 3 = Fall with a bicycle; 4 = Other
ASA score: 1 = A normal healthy patient; 2 = A patient with a mild systemic disease; 3 = A patient with severe systemic disease
Pain: VRS=0-4; 0= None, 1 = Light pain; 2 = Moderate pain; 3 = Severe pain; 4; Intolerable pain
Independent mobility: 0 = no, 1 = yes
Limitations: 0 = none; 1 = yes
Discharge destination: 0 = Nursing home; 1 = Own home; 2 = Assisted home facility; 3 = 24hour rehab; 4 = Other unit; 5 = Died during admittance
NMS: The modified New Mobility Score, range 0 to 9
CAS: Cumulated Ambulation Score, range 0 to 6
MVT: Muscle Voluntary Torque
F: Fractured limb
NF: Non-fractured limb
Length of lower limb: Distance measured from lateral epicondyle to center of dynamometer transducer
TUG: Timed Up and Go test
10MWT: Ten meter fast speed walking test
ShortFES-I: Short Falls Efficacy Scale - International
MMSE: Mini Mental State Examination
ST: Strength training
PT: Physical Therapy
Group	Deviation	Gender	Age	Fracture type	Post oprerative day of inclusion	Fall history	ASA score	NMS baseline	CAS baseline	Primary outcomes	Pain at rest baseline test	Max MVT NF baseline (N)	Max MVT F baseline (N)	Pain F baseline test	Post opr day of Follow-up test	Max MVT F Follow-up (N)	Max MVT NF Follow-up (N)	Pain rest follow-up test	Pain F test Follow-up	Body weight (Kg)	Length of lower limb (m)		Secondary outcome (TUG)	Post opr day of first TUG	Pain at rest TUG 1	Pain TUG 1	TUG baseline time (s)	TUG time Follow-up (s)	Pain rest TUG follow-up	Pain TUG follow-up	Supplementary outcomes	10MWT (s)	Pain 10MWT	ShortFES-I	MMSE	CAS Total Follow up	Day of independent mobility	Independent mobility	Discharge destination	Post opr Day of discharge		ST descriptors	ST baseline day	ST follow-up day	Number of ST days	Completed ST sessions	Missed ST sessions	Weightload baseline (kg)	Weightload follow-up (kg)
1	0	1	83	0	1	1	2	5	3		0	118	101	0	12	85.8	110	0	0	61.2	0.372			9	0	0	55.25	55.34	0	0		46.69	0	27	23	6	9	1	0	16
1	0	1	71	0	1	1	2	9	3		0	134	39.6	0	9	66	169	1	2	54	0.355			8	2	2	22.91	19.75	1	2		20.99	1	18	29	6	8	1	1	11
1	1	0	81	1	2	2	3	8	3		0	85.8	33	0						46.5	0.35															2		0	5
1	0	1	87	1	2	1	2	6	3		0	72.6	22	0	8	57.2	147	0	0	54.4	0.332													16	27	3		0	3	8
1	0	1	74	1	1	1	2	9	3		0	68.2	59.4	0	10	61.6	213	0	0	58.5	0.335			5	0	2	32.25	25.28	0	0		35.06	0	13	30	6	5	1	1	11
1	2	1	91	1	1	2	3	9	3		0	55	17.6	0	10		59.4	0	4	39.9	0.312											44.16	4	28	25	3		0	5
1	0	1	70	1	2	2	2	9	3		1	250	63.8	0	9	94.6	204	2	0	54.9	0.334			4	2	2	25	13.21	1	1		12.19	2	8	30	6	4	1	1	9
1	0	1	66	1	1	2	2	9	3		0	103	30.8	0	9	50.6	101	0	0	52.9	0.347			4	0	2	37.78	19.28	0	0		16.41	0	24	29	6	4	1	1	10
1	0	1	92	0	1	2	2	7	3		0	147	118	0	8	107	145	0	0	74	0.331			8	0	0	28.16	28.16	0	0		27.06	0	28	28	6	8	1	3	9
1	0	0	81	1	2	2	1	9	2		0	143	28.6	0	10	63.8	224	0	0	94.4	0.421								0			40.53	1	8	30	6	12	1	1	12
1	1	0	85	1	2	3	3	9	3		1	253	83.6	0						70	0.402														27	3		0	4	8
1	0	1	75	1	1	2	2	9	3		0	275	68.2	0	10	77	244	0	0	75.2	0.365			6	0	0	29.25	24.91	0	0		18.63	0	19	30	6	5	1	1	27
1	0	1	74	1	1	3	2	9	3		0	202	26.4	0	7	48.4	162	1	2	63.6	0.339			5	2	2	42.28	25.97	2	1		18.28	1	8		6	5	1	1	8
1	0	1	77	1	2	3	2	9	3		0	235	70.4	0	9	59.4	202	0	3	61.8	0.335			7	0	1	15.3	12.19	1	1		12.16	1	8	30	6	5	1	1	10
1	0	1	84	0	2	2	2	9	5		0	288	231	0	9	193	246	0	0	56.1	0.364			3	0	0	11.91	10.93	0	0		11.88	0	8	30	6	2	1	1	10
1	0	1	86	0	1	1	2	9	2		0	125	92.4	0	10	99	149	0	0	61.9	0.352			8	0	0	28.13	19.47	0	0		13.63	0	7	27	6	8	1	1	14
1	0	1	77	1	2	3	2	9	3		0	217	33	0	7	26.4	272	2	2	85.3	0.321			6	2	2	27.37	31.4	2	2		26.8	2	10	30	6	5	1	1	8
1	0	1	84	0	2	3	2	9	3		0	209	151	0	9	169	215	0	0	68.2	0.353			5	0	0	19.41	14.56	0	0		15.41	0	10	30	6	5	1	1	10
1	1	1	86	1	3	2	2	9	3		0	72.6	13.2	0						41	0.282															3		0	5
1	0	0	80	1	1	2	3	6	3		0	279	66	0	10	99	297	0	0	85.9	0.362			10	0	2	43.72	43.72	0	2		114.31	1	15	26	5	18	1	4	30
1	0	0	78	0	3	2	2	9	5		1	235	209	0	9	211	330	0	0	74.5	0.362			5	0	0	32.43	17.9	0	0		16.06	0	13	27	6	5	1	1	9
1	0	1	70	1	1	4	2	9	3		0	118	26.4	0	8	63.8	213	0	0	66.5	0.342			5	1	1	20.11	18.15	0	0		14.19	0	11	29	6	5	1	1	9
1	1	1	91	1	2	1	2	5	3		0	140	72.6	0						50	0.37															3		0	3	32
1	0	0	76	0	1	2	2	9	3		0	310	176	0	9	231	261	0	0	79.7	0.412			3	0	0	19.1	16.03	0	0		11.81	0	11	29	6	3	1	1	10
1	1	1	74	1	1	1	2	9	1		2	193	72.6	0						69	0.333			5	1	1	24.06								19	6	5	1	1	7
1	0	0	83	1	2	2	2	9	3		0	167	107	0	10	145	226	0	0	60.7	0.341			6	0	0	30.03	21.78	0	0		26.72	0	8	29	6	6	1	1	11
1	0	0	85	0	1	1	3	5	5		0	211	198	0	8	211	253	0	0	66.5	0.408			4	0	1	30.34	16.97		0		14.91	0	7	28	6	4	1	1	9
1	0	1	72	0	1	1	2	9	3		0	266	63.8	0	7	83.6	266	0	0	91	0.357			5	0	0	32.44	21.62	0	0		21.44	0	7	30	6	5	1	1	8
1	0	1	78	1	2	2	2	6	3		0	77	70.4	0	7	61.2	77	0	0	46	0.387			7	0	0	35.38	35.38	0	0		60.37	0	16	28	6	4	1	1	8
1	0	1	87	0	2	2	2	6	3		0	79.2	50.6	0	9	77	72.6	0	0	48.4	0.341			7	0	0	55.63	37.06	0	0		38.31	0	9	26	6	7	1	3	10
1	0	1	72	0	1	1	2	9	3		0	160	156	0	8	149	206	0	0	60.3	0.358			3	0	2	25.28	16.12	0	0		15.75	0	11	30	6	3	1	1	8
1	0	1	74	0	3	2	2	9	3		0	200	39.6	0	9	90.2	202	0	0	45.8	0.312			7	0	1	37.09	23.91	0	1		12.94	2	16	24	6	7	1	1	10
1	0	0	71	1	1	1	2	9	5		0	338	79.2	0	8	46.2	171	0	2	54.2	0.376			3	0	0	22.56	19.22	0	0		13.47	0	13	29	6	3	1	1	9
1	0	0	87	0	2	1	2	9	3		0	338	217	0	7	266	330	0	0	60.4	0.365			7	0	0	16.69	16.69	0	0		13.85	0	9	27	6	7	1	1	8
1	0	1	65	1	1	4	2	9	4		0	294	90.2	0	6	114	272	0	0	56.3	0.326			3	1	0	34.75	13.06	0	0		10.41	0	10	30	6	3	1	1	7
1	0	1	71	0	1	1	2	9	5		0	224	101	0	5	118	209	0	0	50.1	0.335			4	0	0	26.53	22.87	0	0		29.57	0	14	30	6	4	1	1	6
1	0	1	89	1	1	2	2	9	1		1	140	66	1	12	125	224	0	2	67.4	0.35			6	0	0	50.62	27.84	0	1		23.6	2	10	27	6	5	1	1	29
1	0	1	94	0	1	1	2	9	3		0	83.6	92.4	0	9	118	162	0	0	58.8	0.335			8	0	2	33.09	33.31	0	1		31.34	1	17	28	6	7	1	1	10
1	0	1	72	0	1	2	3	9	3		0	209	257	0	7	138	143	0	0	63.4	0.342			6	0	1	28.13	19.97	0	0		15.47	0	11	30	6	6	1	1	8
1	0	1	80	1	2	2	3	7	3		0	68.2	61.6	0	10	59.4	118	2	2	61.2	0.342			6	0	0	85.31	38.56	2	1		32.29	2	10	30	6	6	1	3	10
1	0	0	82	1	1	2	3	6	3		0	160	145	0	11	206	316	0	0	57.2	0.375			6	0	1	38.06	28.75	0	0		15.81	0	19	26	6	5	1	3	28
1	0	1	81	0	3	1	2	9	3		0	110	99	0	10	92.4	123	0	0	74.8	0.335			9	0	0	29.15	17.44	0	0		19.91	0	17	30	6	6	1	1	11
1	0	1	80	0	3	1	2	6	3		0	66	101	0	10	59.4	156	0	1	46.5	0.33			6	0	2	60.94	33	0	0		28.47	0	19	28	6	6	1	1	11
1	0	0	67	1	3	4	2	9	4		2	288	28.6	1	6	125	382	1	0	90.3	0.372			5	1	2	49.41	26.93	1	1		18.66	1	22	29	5	5	1	1	7
1	0	1	87	0	2	4	2	6	3		0	198	92.4	0	8	211	277	0	0	89	0.335			8	0	0	17	17	0	0		18.06	0	8	29	6	5	1	1	9
2	0	0	89	0	3	3	2	9	3		0	268	173	0	9	171	305	0	0	66.4	0.395			5	0	0	38.85	28.75	0	0		18.38	0	13	18	6	5	1	1	10			3	8	6	5	1	5	8
2	0	1	88	0	2	2	2	9	3		0	70.4	68.2	0	4	50.6	61.6	0	0	58.7	0.349			3	0	0	47.06	44.3	0	0		34.28	0	19	24	6	3	1	1	4			2	3	2	2	0	3	5
2	0	0	91	1	1	1	2	6	3		0	121	96.8	0	10	66	154	0	0	72.7	0.382													9	26	3		0	3	16			2	15	14	13	1	1.5	5
2	0	1	67	0	2	2	2	9	4		0	248	134	0	7	105	242	2	2	67	0.337			7	1	2	24.94	24.94	1	2		23.91	2	10	30	6	7	1	1	8			3	8	6	5	1	3	5
2	0	0	72	0	3	1	3	9	3		0	286	132	0	9	176	255	0	1	69.4	0.346			6	1	1	48.22	50.09	0	1		44.8	0	13	25	6	6	1	1	10			4	9	6	5	1	2	5
2	0	0	68	1	1	1	2	9	3		0	279	101	0	5	180	297	0	0	95.2	0.425			3	0	0	12.81	10.47	0	0		10.37	1	11	30	6	3	1	1	6			1	5	5	5	0	6	9.5
2	0	1	74	1	1	4	2	9	3		0	365	85.8	0	8	55	338	0	0	80	0.351			7	2	2	50	35.25	0	2		22.96	1	13	27	6	7	1	1	9			2	7	6	5	1	7	5
2	0	0	88	1	1	2	3	7	3		1	211	112	0	10	118	156	1	0	82.2	0.375			7	2	2	54.69	37.91	1	2		25.28	2	16	30	6	7	1	1	14			2	10	9	8	1	2	10
2	1	1	82	1	1	2	3	6	3		1	57.2	19.8	0						55	0.352															3		0	3	7			2	6	5	4	1	0.5	1.5
2	0	1	83	1	1	2	1	9	3		0	147	66	0	6	96.8	173	0	1	57.7	0.358			3	0	0	12.93	14.43	0	0		8.63	0	10	29	6	3	1	1	7			2	6	5	4	1	4.5	5.5
2	0	1	81	1	2	1	2	7	3		0	151	70.4	0	7	88	138	0	0	41.1	0.316			4	0	1	23.84	23.56	0	0		18.6	0	11	29	6	4	1	1	7			2	6	5	4	1	3	5
2	0	1	85	1	1	2	2	9	2		0	244	35.2	0	7	107	235	0	0	64.1	0.351			4	1	2	26.53	19.31	0	0		20.13	1	7	28	6	3	1	1	7
2	0	1	87	1	2	1	2	6	3		0	66	24.2	0	9	17.6	63.8	0	2	47.7	0.33													23	15	3		0	3	9			2	9	8	8	0	2	1.5
2	0	1	79	0	1	1	2	9	3		0	90.2	57.2	0	11	74.8	112	0	0	71.5	0.375			7	0	1	37.4	46.18	0	1		32.32	0	13	19	6	7	1	1	12			2	10	9	8	1	3	7
2	0	1	89	1	1	1		7	3		0	180	77	0	6	57.2	162	0	0	60.5	0.335			4	0	0	29.1	25.12	0	0		18.62	1	13	29	6	4	1	1	7			1	5	5	5	0	3	7
2	0	1	94	0	3	1	2	3	3		0	96.8	99	0	10	99	107	0	0	81	0.341			6	0	0	30.15	26.66	0	0		23.37	0	8	28	6	6	1	1	11			3	9	7	6	1	4	11
2	0	1	89	1	2	1	2	9	3		0	85.8	41.8		10	46.2	77	0	0	80.1	0.364													17	26	3		0	5				3	10	8	7	1	1.5	2.5
2	0	1	76	1	2	2	2	9	3		0	158	22	0	8	105	246	0	0	69.1	0.363			5	0	1	40.69	17.97	0	0		13.86	0	15	28	6	5	1	1	9			3	9	7	6	1	4	12
2	0	1	75	0	1	3	2	9	3		0	292	171	0	10	167	250	0	0	62.9	0.359			5	2	2	24.53	15.78	0	0		15.97	2	14	29	6	5	1	1	12			1	10	10	9	1	4.5	17
2	0	1	73	1	2	1	2	9	2		2	173	33	0	9	105	187	1	1	48.5	0.358			7	1	1	22.34	15.62	1	0		16.75	0	10	29	6	6	1	1	10			2	8	7	7	0	3	10
2	0	1	81	0	3	1	1	9	6		0	187	143	0	6	165	209	0	0	62.3	0.338			4	0	0	22.69	13.97	0	0		9.9	0	7	29	6	3	1	1	7			4	5	2	2	0	4	7
2	0	1	89	0	3	1	2	5	3		0	176	107	0	11	151	187	0	0	60.5	0.33			8	0	0	42.13	42.13	0	0		23.12	0	11	27	6	8	1	1	12			4	10	7	7	0	4	6
2	0	1	87	0	3	1	2	7	3		0	74.8	74.8	1	9	123	140	0	1	47.1	0.303			6	0	2	30.91	26.91	0	0		23.94	0	12	29	6	7	1	1	10			3	8	6	5	1	4	7
2	0	1	85	1	3	1		9	3		0	127	37.4	0	11	48.4	125	0	1	74.4	0.37			10	1	1	31.34	25.94	0	0		21.66	0	22	22	5	10	1	1	18			3	10	8	7	1	2	5
2	0	1	87	0	2	1	2	9	3		0	158	74.8	0	10	79.2	132	0	0	49.6	0.325			5	0	0	20.81	16.31	0	0		15.16	0	10	30	6	5	1	3	17			2	17	14	14	0	3	6.5
2	0	1	66	1	1	2	1	9	3		0	334	138	0	10	92.4	396	0	0	87.5	0.351			5	0	0	52.85	27.8	0	0		28.62	0	13	30	6	5	1	1	10			2	9	8	8	0	7	5.8
2	0	1	79	1	1	1	2	9	3		0	202	46.2	0	8	96.8	222	0	0	48.2	0.355			7	1	1	25.88	18.65	0	0		12.31	1	16	27	6	7	1	1	10			1	7	7	3	4	1	8
2	0	1	86	1	1	2	3	5	3		0	39.6	35.2	2	11	48.4	52.8	0	1	57	0.338													28	29	3		0	3	49			1	11	11	2	9	1.5	0.5
2	0	1	77	1	1	1		9	3		0	209	90.2	0	8	118	200	0	0	47	0.328			2	0	0	12.91	12.82	0	0		13	0	13	30	6	2	1	1	8			2	7	6	4	2	2	2.5
2	0	1	68	1	1	1	2	9	3		0	272	59.4	0	7	59.4	266	0	3	90.9	0.32			4	1	0	29.59	20.85	1	1		23.72	1	12	30	6	4	1	1	8			2	6	5	3	2	5.5	2
2	2	0	74	1	1	1	3	4	3		0	101	39.6	0	11	77	92.4	0	0	60.7	0.397			11	0	0	61.36	61.36	0	0		39.72	0	15		6	11	1	4	15			2	9	2	2	0	5	2.5
2	1	1	78	0	2	1	1	9	3		0	213	136	0						77	0.386			4	0	0	28.31									6	4	1	1	8			3	8	6	6	0	7	5
2	1	1	81	0	2	1	2	9	5		0	178	107	0						52	0.37															6	16	1	3	23			3	5	3	1	2	2	2
2	0	1	83	1	2	1	2	3	3		0	173	77	0	10	50.6	178	1	3	66.8	0.363			9	1	3	52.79	35.06	1	2		27.91	2	22	30	6	8	1	1	14			2	13	12	8	4	5	4
2	0	0	87	0	1	3	2	9	3		0	374	195	0	7	303	378	0	0	81	0.392			5	1	0	30.46	18.72	0	0		14.85	0	10	30	6	4	1	1	8			2	6	5	5	0	6	13
2	0	1	87	0	2	2	3	4	3		0	132	74.8	0	12	110	162	1	1	74.7	0.318			11	1	1	32.68	32.68	1	1		24.47	1	25	16	6	11	1	1	29			3	10	8	3	5	3	1.5
2	0	0	72	0	2	3	1	9	3		0	374	145	0	7	171	356	1	1	67.8	0.407			3	0	0	19.47	14.44	0	0		13.69	0	12	29	6	3	1	1	8			3	6	4	4	0	4	6
2	0	1	65	1	1	4		9	3		0	316	136	0	6	193	330	0	0	75	0.36			5	0	0	25.69	20.31	0	0		16	0	9	30	6	5	1	1	7			2	5	4	4	0	5	10
2	0	1	74	1	2	1	2	3	3		2	123	35.2	0	7	55	101	1	1	46.7	0.323			5	1	2	43.16	22.97	2	1		17.62	2	20	30	6	5	1	1	8			3	6	4	2	2	0.5	0.5
2	0	1	82	0	2	2	2	7	3		0	136	96.8	0	9	191	226	1	0	68	0.332			5	0	0	31.41	27.25	0	0		20.12	0	12	27	6	5	1	1	10			2	8	7	5	2	4	7
2	1	1	72	0	2	1	3	7	3		0	140	44	0						42	0.332															6	3	1	1	8
2	0	0	69	1	1	4	2	9	4		0	352	112	0	6	226	440	0	0	79.2	0.353			3	0	0	18.9	11.88	0	0		15.25	0	7	30	6	2	1	1	6			2	5	4	4	0	8	14
2	0	1	72	1	2	2	3	7	3		1	160	68.2	0	10	140	290	1	0	65.5	0.365			6	0	1	24.94	18.31	1	1		16.9	1	13	30	6	6	1	1	11			2	11	10	8	2	4	10
2	0	1	82	1	1	2	2	9	1		0	129	44	0	11	46.2	123	0	1	53.3	0.342			11	0	0	21.87	21.87	1	1		18.53	2	20	30	5		0	3	14			2	12	11	5	6	0.5	3
2	2	1	78	1	1	2	2	9	3		0	239	101	0	11	85.8	191	0	0	69	0.35			3	0	0	20.55	14.9	0	0		14.03	0	9	29	6	2	1	1	15			2	4	3	1	2	5	5
[truncated: 28 more columns]
